# Supplementary material for: The Electronic Structure of Planar Rhombic Co2O2
Source: J Phys Chem A. 2026 Jan 12;130(3):614–22. doi: 10.1021/acs.jpca.5c06695 (PMC12833863; doi:10.1021/acs.jpca.5c06695)
Supplement: Supplementary file 2 [file jp5c06695_si_002.zip]

Archive with 1 entries (1 files):
- coordiates_cc_dft.txt
