# Supplementary material for: The Electronic Structure of Planar Rhombic Co2O2
Source: J Phys Chem A. 2026 Jan 12;130(3):614–22. doi: 10.1021/acs.jpca.5c06695 (PMC12833863; doi:10.1021/acs.jpca.5c06695)
Supplement: Supplementary file 2 [file jp5c06695_si_002.zip › coordiates_cc_dft.txt]

Coordinates of all states of Co2O2 optimized at CCSD(T)/AVTZ level:

singlet Ag
 Co         0.0000000000        1.0239656836        0.0000000000
 O          1.3902433424        0.0000000000        0.0000000000
 O         -1.3902433424        0.0000000000        0.0000000000
 Co         0.0000000000       -1.0239656836        0.0000000000

triplet Ag
 Co         0.0000000000        1.0476827331        0.0000000000
 O          1.3976326484        0.0000000000        0.0000000000
 O         -1.3976326484        0.0000000000        0.0000000000
 Co         0.0000000000       -1.0476827331        0.0000000000

triplet B1g
 Co         0.0000000000        1.0476827331        0.0000000000
 O          1.3976326484        0.0000000000        0.0000000000
 O         -1.3976326484        0.0000000000        0.0000000000
 Co         0.0000000000       -1.0476827331        0.0000000000

triplet B2g
 Co         0.0000000000        1.1002312156        0.0000000000
 O          1.3667558755        0.0000000000        0.0000000000
 O         -1.3667558755        0.0000000000        0.0000000000
 Co         0.0000000000       -1.1002312156        0.0000000000

triplet B3g
 Co         0.0000000000        1.0903034753        0.0000000000
 O          1.3687160944        0.0000000000        0.0000000000
 O         -1.3687160944        0.0000000000        0.0000000000
 Co         0.0000000000       -1.0903034753        0.0000000000

triplet Au
 Co         0.0000000000        1.0449698287        0.0000000000
 O          1.4200241163        0.0000000000        0.0000000000
 O         -1.4200241163        0.0000000000        0.0000000000
 Co         0.0000000000       -1.0449698287        0.0000000000

triplet B1u
 Co         0.0000000000        1.0350416023        0.0000000000
 O          1.4073399926        0.0000000000        0.0000000000
 O         -1.4073399926        0.0000000000        0.0000000000
 Co         0.0000000000       -1.0350416023        0.0000000000

triplet B2u
 Co         0.0000000000        1.1392764590        0.0000000000
 O          1.3683097044        0.0000000000        0.0000000000
 O         -1.3683097044        0.0000000000        0.0000000000
 Co         0.0000000000       -1.1392764590        0.0000000000

triplet B3u
 Co         0.0000000000        1.0603210285        0.0000000000
 O          1.3592441898        0.0000000000        0.0000000000
 O         -1.3592441898        0.0000000000        0.0000000000
 Co         0.0000000000       -1.0603210285        0.0000000000

quintet Ag
 Co         0.0000000000        1.1472193898        0.0000000000
 O          1.3836646378        0.0000000000        0.0000000000
 O         -1.3836646378        0.0000000000        0.0000000000
 Co         0.0000000000       -1.1472193898        0.0000000000

quintet B1g
 Co         0.0000000000        1.0328754683        0.0000000000
 O          1.4258790035        0.0000000000        0.0000000000
 O         -1.4258790035        0.0000000000        0.0000000000
 Co         0.0000000000       -1.0328754683        0.0000000000

quintet B2g
 Co         0.0000000000        1.0983998660        0.0000000000
 O          1.3848576453        0.0000000000        0.0000000000
 O         -1.3848576453        0.0000000000        0.0000000000
 Co         0.0000000000       -1.0983998660        0.0000000000

quintet B3g
 Co         0.0000000000        1.0461269896        0.0000000000
 O          1.4391145345        0.0000000000        0.0000000000
 O         -1.4391145345        0.0000000000        0.0000000000
 Co         0.0000000000       -1.0461269896        0.0000000000

quintet Au
 Co         0.0000000000        1.1168019001        0.0000000000
 O          1.4185021198        0.0000000000        0.0000000000
 O         -1.4185021198        0.0000000000        0.0000000000
 Co         0.0000000000       -1.1168019001        0.0000000000

quintet B1u
 Co         0.0000000000        1.1079916101        0.0000000000
 O          1.3873889375        0.0000000000        0.0000000000
 O         -1.3873889375        0.0000000000        0.0000000000
 Co         0.0000000000       -1.1079916101        0.0000000000

quintet B2u
 Co         0.0000000000        1.0607109340        0.0000000000
 O          1.4247028725        0.0000000000        0.0000000000
 O         -1.4247028725        0.0000000000        0.0000000000
 Co         0.0000000000       -1.0607109340        0.0000000000

quintet B3u
 Co         0.0000000000        1.3031712360        0.0000000000
 O          1.2199057529        0.0000000000        0.0000000000
 O         -1.2199057529        0.0000000000        0.0000000000
 Co         0.0000000000       -1.3031712360        0.0000000000

septet Ag
 Co         0.0000000000        1.0663472661        0.0000000000
 O          1.4778401837        0.0000000000        0.0000000000
 O         -1.4778401837        0.0000000000        0.0000000000
 Co         0.0000000000       -1.0663472661        0.0000000000

septet B1g
 Co         0.0000000000        1.0940211435        0.0000000000
 O          1.4381041076        0.0000000000        0.0000000000
 O         -1.4381041076        0.0000000000        0.0000000000
 Co         0.0000000000       -1.0940211435        0.0000000000

septet B2g
 Co         0.0000000000        1.2560041676        0.0000000000
 O          1.3070949240        0.0000000000        0.0000000000
 O         -1.3070949240        0.0000000000        0.0000000000
 Co         0.0000000000       -1.2560041676        0.0000000000

septet B3g
 Co         0.0000000000        1.2233486222        0.0000000000
 O          1.3996357898        0.0000000000        0.0000000000
 O         -1.3996357898        0.0000000000        0.0000000000
 Co         0.0000000000       -1.2233486222        0.0000000000

septet Au
 Co         0.0000000000        1.1259724536        0.0000000000
 O          1.4180707432        0.0000000000        0.0000000000
 O         -1.4180707432        0.0000000000        0.0000000000
 Co         0.0000000000       -1.1259724536        0.0000000000

septet B1u
 Co         0.0000000000        1.0548760275        0.0000000000
 O          1.4902055537        0.0000000000        0.0000000000
 O         -1.4902055537        0.0000000000        0.0000000000
 Co         0.0000000000       -1.0548760275        0.0000000000

septet B2u
 Co         0.0000000000        1.1846147514        0.0000000000
 O          1.3977546409        0.0000000000        0.0000000000
 O         -1.3977546409        0.0000000000        0.0000000000
 Co         0.0000000000       -1.1846147514        0.0000000000

septet B3u
 Co         0.0000000000        1.0168959473        0.0000000000
 O          1.4899978505        0.0000000000        0.0000000000
 O         -1.4899978505        0.0000000000        0.0000000000
 Co         0.0000000000       -1.0168959473        0.0000000000


Geometries optimized at the DFT level (All energies are in a.u.)

singlet Ag
 BP86/def2TZVPP  ENERGY=-2916.57505814 
 Co         0.0000000000        1.0287498645        0.0000000000
 O          1.3930203902        0.0000000000        0.0000000000
 O         -1.3930203902        0.0000000000        0.0000000000
 Co         0.0000000000       -1.0287498645        0.0000000000

 PBE/def2TZVPP  ENERGY=-2915.47897972 
 Co         0.0000000000        1.0291084440        0.0000000000
 O          1.3935222019        0.0000000000        0.0000000000
 O         -1.3935222019        0.0000000000        0.0000000000
 Co         0.0000000000       -1.0291084440        0.0000000000

 B3LYP/def2TZVPP  ENERGY=-2915.76155469 
 Co         0.0000000000        1.0203303411        0.0000000000
 O          1.3844118985        0.0000000000        0.0000000000
 O         -1.3844118985        0.0000000000        0.0000000000
 Co         0.0000000000       -1.0203303411        0.0000000000

 PBE0/def2TZVPP  ENERGY=-2915.30212179 
 Co         0.0000000000        1.0084215580        0.0000000000
 O          1.3708452863        0.0000000000        0.0000000000
 O         -1.3708452863        0.0000000000        0.0000000000
 Co         0.0000000000       -1.0084215580        0.0000000000

 TPSS/def2TZVPP  ENERGY=-2916.18836435 
 Co         0.0000000000        1.0188552395        0.0000000000
 O          1.3956636388        0.0000000000        0.0000000000
 O         -1.3956636388        0.0000000000        0.0000000000
 Co         0.0000000000       -1.0188552395        0.0000000000

 TPSSh/def2TZVPP  ENERGY=-2916.04287226
 Co         0.0000000000        1.0557971843        0.0000000000
 O          1.3777435638        0.0000000000        0.0000000000
 O         -1.3777435638        0.0000000000        0.0000000000
 Co         0.0000000000       -1.0557971843        0.0000000000

 wB97X/def2TZVPP  ENERGY=-2915.92235541 
 Co         0.0000000000        1.0023583024        0.0000000000
 O          1.3693587363        0.0000000000        0.0000000000
 O         -1.3693587363        0.0000000000        0.0000000000
 Co         0.0000000000       -1.0023583024        0.0000000000

triplet Ag
 BP86/def2TZVPP  ENERGY=-2916.57485922 
 Co         0.0000000000        1.0605272274        0.0000000000
 O          1.3927802060        0.0000000000        0.0000000000
 O         -1.3927802060        0.0000000000        0.0000000000
 Co         0.0000000000       -1.0605272274        0.0000000000

 PBE/def2TZVPP  ENERGY=-2915.47857598 
 Co         0.0000000000        1.0608176363        0.0000000000
 O          1.3937374424        0.0000000000        0.0000000000
 O         -1.3937374424        0.0000000000        0.0000000000
 Co         0.0000000000       -1.0608176363        0.0000000000

 B3LYP/def2TZVPP  ENERGY=-2915.76592096 
 Co         0.0000000000        1.0539726663        0.0000000000
 O          1.3840115549        0.0000000000        0.0000000000
 O         -1.3840115549        0.0000000000        0.0000000000
 Co         0.0000000000       -1.0539726663        0.0000000000

 PBE0/def2TZVPP  ENERGY=-2915.30642082 
 Co         0.0000000000        1.0408476078        0.0000000000
 O          1.3723073835        0.0000000000        0.0000000000
 O         -1.3723073835        0.0000000000        0.0000000000
 Co         0.0000000000       -1.0408476078        0.0000000000

 TPSS/def2TZVPP  ENERGY=-2916.18329076 
 Co         0.0000000000        1.1213739331        0.0000000000
 O          1.3759581085        0.0000000000        0.0000000000
 O         -1.3759581085        0.0000000000        0.0000000000
 Co         0.0000000000       -1.1213739331        0.0000000000

 TPSSh/def2TZVPP  ENERGY=-2916.04486828 
 Co         0.0000000000        1.0980081183        0.0000000000
 O          1.3713453538        0.0000000000        0.0000000000
 O         -1.3713453538        0.0000000000        0.0000000000
 Co         0.0000000000       -1.0980081183        0.0000000000

 wB97X/def2TZVPP  ENERGY=-2915.91710924 
 Co         0.0000000000        1.0296932840        0.0000000000
 O          1.3730940710        0.0000000000        0.0000000000
 O         -1.3730940710        0.0000000000        0.0000000000
 Co         0.0000000000       -1.0296932840        0.0000000000

triplet B1u
 BP86/def2TZVPP  ENERGY=-2916.58058467  
 Co         0.0000000000        1.0499659486        0.0000000000
 O          1.3995161176        0.0000000000        0.0000000000
 O         -1.3995161176        0.0000000000        0.0000000000
 Co         0.0000000000       -1.0499659486        0.0000000000

 PBE/def2TZVPP  ENERGY=-2915.48428917  
 Co         0.0000000000        1.0504173475        0.0000000000
 O          1.4002902514        0.0000000000        0.0000000000
 O         -1.4002902514        0.0000000000        0.0000000000
 Co         0.0000000000       -1.0504173475        0.0000000000

 B3LYP/def2TZVPP  ENERGY=-2915.76764187  
 Co         0.0000000000        1.0413966487        0.0000000000
 O          1.3948197560        0.0000000000        0.0000000000
 O         -1.3948197560        0.0000000000        0.0000000000
 Co         0.0000000000       -1.0413966487        0.0000000000

 PBE0/def2TZVPP  ENERGY=-2915.30766513  
 Co         0.0000000000        1.0280595524        0.0000000000
 O          1.3837455727        0.0000000000        0.0000000000
 O         -1.3837455727        0.0000000000        0.0000000000
 Co         0.0000000000       -1.0280595524        0.0000000000

 TPSS/def2TZVPP  ENERGY=-2916.19415322  
 Co         0.0000000000        1.0325949417        0.0000000000
 O          1.4042819748        0.0000000000        0.0000000000
 O         -1.4042819748        0.0000000000        0.0000000000
 Co         0.0000000000       -1.0325949417        0.0000000000

 TPSSh/def2TZVPP  ENERGY=-2916.04793170  
 Co         0.0000000000        1.0880916153        0.0000000000
 O          1.3811649446        0.0000000000        0.0000000000
 O         -1.3811649446        0.0000000000        0.0000000000
 Co         0.0000000000       -1.0880916153        0.0000000000

 wB97X/def2TZVPP  ENERGY=-2915.91959622  
 Co         0.0000000000        1.0181081111        0.0000000000
 O          1.3843845621        0.0000000000        0.0000000000
 O         -1.3843845621        0.0000000000        0.0000000000
 Co         0.0000000000       -1.0181081111        0.0000000000

triplet B2u
 BP86/def2TZVPP  ENERGY=-2916.54984018 
 Co         0.0000000000        1.1326721298        0.0000000000
 O          1.3533354109        0.0000000000        0.0000000000
 O         -1.3533354109        0.0000000000        0.0000000000
 Co         0.0000000000       -1.1326721298        0.0000000000

 PBE/def2TZVPP  ENERGY=-2915.45303743 
 Co         0.0000000000        1.1327858411        0.0000000000
 O          1.3545660245        0.0000000000        0.0000000000
 O         -1.3545660245        0.0000000000        0.0000000000
 Co         0.0000000000       -1.1327858411        0.0000000000

 B3LYP/def2TZVPP  ENERGY=-2915.77722825 
 Co         0.0000000000        1.1367074790        0.0000000000
 O          1.3452525245        0.0000000000        0.0000000000
 O         -1.3452525245        0.0000000000        0.0000000000
 Co         0.0000000000       -1.1367074790        0.0000000000

 PBE0/def2TZVPP  ENERGY=-2915.32214818 
 Co         0.0000000000        1.1245778139        0.0000000000
 O          1.3352362575        0.0000000000        0.0000000000
 O         -1.3352362575        0.0000000000        0.0000000000
 Co         0.0000000000       -1.1245778139        0.0000000000

 TPSS/def2TZVPP  ENERGY=-2916.16649976 
 Co         0.0000000000        1.0916671124        0.0000000000
 O          1.3679133007        0.0000000000        0.0000000000
 O         -1.3679133007        0.0000000000        0.0000000000
 Co         0.0000000000       -1.0916671124        0.0000000000

 TPSSh/def2TZVPP  ENERGY=-2916.04403115 
 Co         0.0000000000        1.1214323432        0.0000000000
 O          1.3491052550        0.0000000000        0.0000000000
 O         -1.3491052550        0.0000000000        0.0000000000
 Co         0.0000000000       -1.1214323432        0.0000000000

 wB97X/def2TZVPP  ENERGY=-2915.93914642 
 Co         0.0000000000        1.1145961165        0.0000000000
 O          1.3371678734        0.0000000000        0.0000000000
 O         -1.3371678734        0.0000000000        0.0000000000
 Co         0.0000000000       -1.1145961165        0.0000000000

quintet Ag
 BP86/def2TZVPP  ENERGY=-2916.55589671 
 Co         0.0000000000        1.1506209596        0.0000000000
 O          1.3851350446        0.0000000000        0.0000000000
 O         -1.3851350446        0.0000000000        0.0000000000
 Co         0.0000000000       -1.1506209596        0.0000000000

 PBE/def2TZVPP  ENERGY=-2915.45872063 
 Co         0.0000000000        1.1505490527        0.0000000000
 O          1.3864292444        0.0000000000        0.0000000000
 O         -1.3864292444        0.0000000000        0.0000000000
 Co         0.0000000000       -1.1505490527        0.0000000000

 B3LYP/def2TZVPP  ENERGY=-2915.83109358 
 Co         0.0000000000        1.1638592857        0.0000000000
 O          1.3776739207        0.0000000000        0.0000000000
 O         -1.3776739207        0.0000000000        0.0000000000
 Co         0.0000000000       -1.1638592857        0.0000000000

 PBE0/def2TZVPP  ENERGY=-2915.39022843 
 Co         0.0000000000        1.1550057553        0.0000000000
 O          1.3691315973        0.0000000000        0.0000000000
 O         -1.3691315973        0.0000000000        0.0000000000
 Co         0.0000000000       -1.1550057553        0.0000000000

 TPSS/def2TZVPP  ENERGY=-2916.18073651 
 Co         0.0000000000        1.1071895460        0.0000000000
 O          1.4030277601        0.0000000000        0.0000000000
 O         -1.4030277601        0.0000000000        0.0000000000
 Co         0.0000000000       -1.1071895460        0.0000000000

 TPSSh/def2TZVPP  ENERGY=-2916.07271554 
 Co         0.0000000000        1.2537786973        0.0000000000
 O          1.3371654734        0.0000000000        0.0000000000
 O         -1.3371654734        0.0000000000        0.0000000000
 Co         0.0000000000       -1.2537786973        0.0000000000

 wB97X/def2TZVPP  ENERGY=-2916.00682901 
 Co         0.0000000000        1.1533146019        0.0000000000
 O          1.3671115346        0.0000000000        0.0000000000
 O         -1.3671115346        0.0000000000        0.0000000000
 Co         0.0000000000       -1.1533146019        0.0000000000

quintet B1g
 BP86/def2TZVPP  ENERGY=-2916.57728841 
 Co         0.0000000000        1.0491954796        0.0000000000
 O          1.4340331296        0.0000000000        0.0000000000
 O         -1.4340331296        0.0000000000        0.0000000000
 Co         0.0000000000       -1.0491954796        0.0000000000

 PBE/def2TZVPP  ENERGY=-2915.48136123 
 Co         0.0000000000        1.0498725000        0.0000000000
 O          1.4346019436        0.0000000000        0.0000000000
 O         -1.4346019436        0.0000000000        0.0000000000
 Co         0.0000000000       -1.0498725000        0.0000000000

 B3LYP/def2TZVPP  ENERGY=-2915.77723890 
 Co         0.0000000000        1.0372713882        0.0000000000
 O          1.4318801715        0.0000000000        0.0000000000
 O         -1.4318801715        0.0000000000        0.0000000000
 Co         0.0000000000       -1.0372713882        0.0000000000

 PBE0/def2TZVPP  ENERGY=-2915.32164403 
 Co         0.0000000000        1.0234526054        0.0000000000
 O          1.4209961150        0.0000000000        0.0000000000
 O         -1.4209961150        0.0000000000        0.0000000000
 Co         0.0000000000       -1.0234526054        0.0000000000

 TPSS/def2TZVPP  ENERGY=-2916.19113478 
 Co         0.0000000000        1.0514258050        0.0000000000
 O          1.4333761389        0.0000000000        0.0000000000
 O         -1.4333761389        0.0000000000        0.0000000000
 Co         0.0000000000       -1.0514258050        0.0000000000

 TPSSh/def2TZVPP  ENERGY=-2916.05045609 
 Co         0.0000000000        1.0903009691        0.0000000000
 O          1.4136028114        0.0000000000        0.0000000000
 O         -1.4136028114        0.0000000000        0.0000000000
 Co         0.0000000000       -1.0903009691        0.0000000000

 wB97X/def2TZVPP  ENERGY=-2915.92796298 
 Co         0.0000000000        1.0124043587        0.0000000000
 O          1.4219921114        0.0000000000        0.0000000000
 O         -1.4219921114        0.0000000000        0.0000000000
 Co         0.0000000000       -1.0124043587        0.0000000000

quintet B2g
 BP86/def2TZVPP  ENERGY=-2916.58819971 
 Co         0.0000000000        1.1043880651        0.0000000000
 O          1.3874445678        0.0000000000        0.0000000000
 O         -1.3874445678        0.0000000000        0.0000000000
 Co         0.0000000000       -1.1043880651        0.0000000000
  
 PBE/def2TZVPP  ENERGY=-2915.49103327 
 Co         0.0000000000        1.1045980097        0.0000000000
 O          1.3885645005        0.0000000000        0.0000000000
 O         -1.3885645005        0.0000000000        0.0000000000
 Co         0.0000000000       -1.1045980097        0.0000000000
  
 B3LYP/def2TZVPP  ENERGY=-2915.82486294 
 Co         0.0000000000        1.1046110661        0.0000000000
 O          1.3830145625        0.0000000000        0.0000000000
 O         -1.3830145625        0.0000000000        0.0000000000
 Co         0.0000000000       -1.1046110661        0.0000000000
  
 PBE0/def2TZVPP  ENERGY=-2915.37757032 
 Co         0.0000000000        1.0920938523        0.0000000000
 O          1.3727450084        0.0000000000        0.0000000000
 O         -1.3727450084        0.0000000000        0.0000000000
 Co         0.0000000000       -1.0920938523        0.0000000000
  
 TPSS/DEF2-TZVPP  ENERGY=-2916.20119480
 Co         0.0000000000        1.1847067064        0.0000000000
 O          1.3619452597        0.0000000000        0.0000000000
 O         -1.3619452597        0.0000000000        0.0000000000
 Co         0.0000000000       -1.1847067064        0.0000000000
  
 TPSSh/def2TZVPP  ENERGY=-2916.08517374 
 Co         0.0000000000        1.1662060746        0.0000000000
 O          1.3600348584        0.0000000000        0.0000000000
 O         -1.3600348584        0.0000000000        0.0000000000
 Co         0.0000000000       -1.1662060746        0.0000000000
  
 wB97X/def2TZVPP  ENERGY=-2915.98862991 
 Co         0.0000000000        1.0852369165        0.0000000000
 O          1.3735495421        0.0000000000        0.0000000000
 O         -1.3735495421        0.0000000000        0.0000000000
 Co         0.0000000000       -1.0852369165        0.0000000000

quintet B1u
 BP86/def2TZVPP  ENERGY=-2916.57026038 
 Co         0.0000000000        1.1191423675        0.0000000000
 O          1.3906543715        0.0000000000        0.0000000000
 O         -1.3906543715        0.0000000000        0.0000000000
 Co         0.0000000000       -1.1191423675        0.0000000000
  
 PBE/def2TZVPP  ENERGY=-2915.47354297 
 Co         0.0000000000        1.1193626956        0.0000000000
 O          1.3917336913        0.0000000000        0.0000000000
 O         -1.3917336913        0.0000000000        0.0000000000
 Co         0.0000000000       -1.1193626956        0.0000000000
  
 B3LYP/def2TZVPP  ENERGY=-2915.80283837 
 Co         0.0000000000        1.1187921000        0.0000000000
 O          1.3862376860        0.0000000000        0.0000000000
 O         -1.3862376860        0.0000000000        0.0000000000
 Co         0.0000000000       -1.1187921000        0.0000000000
  
 PBE0/def2TZVPP  ENERGY=-2915.35300523 
 Co         0.0000000000        1.1066885830        0.0000000000
 O          1.3762986063        0.0000000000        0.0000000000
 O         -1.3762986063        0.0000000000        0.0000000000
 Co         0.0000000000       -1.1066885830        0.0000000000
  
 TPSS/def2TZVPP  ENERGY=-2916.18135071 
 Co         0.0000000000        1.2017541184        0.0000000000
 O          1.3635868530        0.0000000000        0.0000000000
 O         -1.3635868530        0.0000000000        0.0000000000
 Co         0.0000000000       -1.2017541184        0.0000000000
  
 TPSSh/def2TZVPP  ENERGY=-2916.06352853 
 Co         0.0000000000        1.1782899371        0.0000000000
 O          1.3635597069        0.0000000000        0.0000000000
 O         -1.3635597069        0.0000000000        0.0000000000
 Co         0.0000000000       -1.1782899371        0.0000000000
  
 wB97X/def2TZVPP  ENERGY=-2915.96334311 
 Co         0.0000000000        1.0993659848        0.0000000000
 O          1.3749424459        0.0000000000        0.0000000000
 O         -1.3749424459        0.0000000000        0.0000000000
 Co         0.0000000000       -1.0993659848        0.0000000000

septet Ag
 BP86/def2TZVPP  ENERGY=-2916.56465812
 Co         0.0000000000        1.0832494352        0.0000000000
 O          1.4819534540        0.0000000000        0.0000000000
 O         -1.4819534540        0.0000000000        0.0000000000
 Co         0.0000000000       -1.0832494352        0.0000000000
  
 PBE/def2TZVPP  ENERGY=-2915.46773523
 Co         0.0000000000        1.0835300589        0.0000000000
 O          1.4835331095        0.0000000000        0.0000000000
 O         -1.4835331095        0.0000000000        0.0000000000
 Co         0.0000000000       -1.0835300589        0.0000000000
  
 B3LYP/def2TZVPP  ENERGY=-2915.83426916
 Co         0.0000000000        1.0806321398        0.0000000000
 O          1.4761813773        0.0000000000        0.0000000000
 O         -1.4761813773        0.0000000000        0.0000000000
 Co         0.0000000000       -1.0806321398        0.0000000000
  
 PBE0/def2TZVPP  ENERGY=-2915.39737137
 Co         0.0000000000        1.0658415386        0.0000000000
 O          1.4697459796        0.0000000000        0.0000000000
 O         -1.4697459796        0.0000000000        0.0000000000
 Co         0.0000000000       -1.0658415386        0.0000000000
  
 TPSS/def2TZVPP  ENERGY=-2916.17539684 
 Co         0.0000000000        1.2106580645        0.0000000000
 O          1.4110418113        0.0000000000        0.0000000000
 O         -1.4110418113        0.0000000000        0.0000000000
 Co         0.0000000000       -1.2106580645        0.0000000000
  
 TPSSh/def2TZVPP  ENERGY=-2916.07729342
 Co         0.0000000000        1.1786248968        0.0000000000
 O          1.4188748240        0.0000000000        0.0000000000
 O         -1.4188748240        0.0000000000        0.0000000000
 Co         0.0000000000       -1.1786248968        0.0000000000
  
 wB97X/def2TZVPP  ENERGY=-2916.00980216
 Co         0.0000000000        1.0604910968        0.0000000000
 O          1.4719126318        0.0000000000        0.0000000000
 O         -1.4719126318        0.0000000000        0.0000000000
 Co         0.0000000000       -1.0604910968        0.0000000000

 septet B3g
 BP86/def2TZVPP  ENERGY=-2916.53482637
 Co         0.0000000000        1.2568386966        0.0000000000
 O          1.3320093185        0.0000000000        0.0000000000
 O         -1.3320093185        0.0000000000        0.0000000000
 Co         0.0000000000       -1.2568386966        0.0000000000
  
 PBE/def2TZVPP  ENERGY=-2915.43778097
 Co         0.0000000000        1.2558529050        0.0000000000
 O          1.3347974377        0.0000000000        0.0000000000
 O         -1.3347974377        0.0000000000        0.0000000000
 Co         0.0000000000       -1.2558529050        0.0000000000
  
 B3LYP/def2TZVPP  ENERGY=-2915.80027066
 Co         0.0000000000        1.2492513267        0.0000000000
 O          1.3353671412        0.0000000000        0.0000000000
 O         -1.3353671412        0.0000000000        0.0000000000
 Co         0.0000000000       -1.2492513267        0.0000000000
  
 PBE0/def2TZVPP  ENERGY=-2915.35694079
 Co         0.0000000000        1.2320824472        0.0000000000
 O          1.3344075096        0.0000000000        0.0000000000
 O         -1.3344075096        0.0000000000        0.0000000000
 Co         0.0000000000       -1.2320824472        0.0000000000
  
 TPSS/def2TZVPP  ENERGY=-2916.15511554
 Co         0.0000000000        1.1955634687        0.0000000000
 O          1.3576322910        0.0000000000        0.0000000000
 O         -1.3576322910        0.0000000000        0.0000000000
 Co         0.0000000000       -1.1955634687        0.0000000000
  
 TPSSh/def2TZVPP  ENERGY=-2916.04712632
 Co         0.0000000000        1.3278799623        0.0000000000
 O          1.2827049795        0.0000000000        0.0000000000
 O         -1.2827049795        0.0000000000        0.0000000000
 Co         0.0000000000       -1.3278799623        0.0000000000
  
 wB97X/def2TZVPP  ENERGY=-2915.96346863
 Co         0.0000000000        1.2144111091        0.0000000000
 O          1.3465576685        0.0000000000        0.0000000000
 O         -1.3465576685        0.0000000000        0.0000000000
 Co         0.0000000000       -1.2144111091        0.0000000000

septet Au
 TPSSh/def2TZVPP  ENERGY=-2916.09781217 
 Co         0.0000000000        1.2488982834        0.0000000000
 O          1.3555937114        0.0000000000        0.0000000000
 O         -1.3555937114        0.0000000000        0.0000000000
 Co         0.0000000000       -1.2488982834        0.0000000000
  
 BP86/def2TZVPP  ENERGY=-2916.58301548 
 Co         0.0000000000        1.1350372720        0.0000000000
 O          1.4200462211        0.0000000000        0.0000000000
 O         -1.4200462211        0.0000000000        0.0000000000
 Co         0.0000000000       -1.1350372720        0.0000000000
  
 PBE/def2TZVPP  ENERGY=-2915.48531561 
 Co         0.0000000000        1.1351282564        0.0000000000
 O          1.4219379810        0.0000000000        0.0000000000
 O         -1.4219379810        0.0000000000        0.0000000000
 Co         0.0000000000       -1.1351282564        0.0000000000
  
 B3LYP/def2TZVPP  ENERGY=-2915.85518678 
 Co         0.0000000000        1.1348461962        0.0000000000
 O          1.4241855800        0.0000000000        0.0000000000
 O         -1.4241855800        0.0000000000        0.0000000000
 Co         0.0000000000       -1.1348461962        0.0000000000
  
 PBE0/def2TZVPP  ENERGY=-2915.41846019 
 Co         0.0000000000        1.1199435945        0.0000000000
 O          1.4194527022        0.0000000000        0.0000000000
 O         -1.4194527022        0.0000000000        0.0000000000
 Co         0.0000000000       -1.1199435945        0.0000000000
  
 TPSS/def2TZVPP  ENERGY=-2916.20858343 
 Co         0.0000000000        1.1292439604        0.0000000000
 O          1.4231524606        0.0000000000        0.0000000000
 O         -1.4231524606        0.0000000000        0.0000000000
 Co         0.0000000000       -1.1292439604        0.0000000000
  
 wB97X/def2TZVPP  ENERGY=-2916.03202995 
 Co         0.0000000000        1.1150118811        0.0000000000
 O          1.4249417661        0.0000000000        0.0000000000
 O         -1.4249417661        0.0000000000        0.0000000000
 Co         0.0000000000       -1.1150118811        0.0000000000

septet B1u
 BP86/def2TZVPP  ENERGY=-2916.57105482
 Co         0.0000000000        1.0672063236        0.0000000000
 O          1.4934970652        0.0000000000        0.0000000000
 O         -1.4934970652        0.0000000000        0.0000000000
 Co         0.0000000000       -1.0672063236        0.0000000000
  
 PBE/def2TZVPP  ENERGY=-2915.47405558
 Co         0.0000000000        1.0679648579        0.0000000000
 O          1.4945865777        0.0000000000        0.0000000000
 O         -1.4945865777        0.0000000000        0.0000000000
 Co         0.0000000000       -1.0679648579        0.0000000000
  
 B3LYP/def2TZVPP  ENERGY=-2915.83723855
 Co         0.0000000000        1.0598174541        0.0000000000
 O          1.4950365368        0.0000000000        0.0000000000
 O         -1.4950365368        0.0000000000        0.0000000000
 Co         0.0000000000       -1.0598174541        0.0000000000
  
 PBE0/def2TZVPP  ENERGY=-2915.40037197
 Co         0.0000000000        1.0445382663        0.0000000000
 O          1.4897299142        0.0000000000        0.0000000000
 O         -1.4897299142        0.0000000000        0.0000000000
 Co         0.0000000000       -1.0445382663        0.0000000000
  
 TPSS/def2TZVPP  ENERGY=-2916.18128549
 Co         0.0000000000        1.1950208504        0.0000000000
 O          1.4271083401        0.0000000000        0.0000000000
 O         -1.4271083401        0.0000000000        0.0000000000
 Co         0.0000000000       -1.1950208504        0.0000000000
  
 TPSSh/def2TZVPP  ENERGY=-2916.08287989
 Co         0.0000000000        1.1551725188        0.0000000000
 O          1.4410224565        0.0000000000        0.0000000000
 O         -1.4410224565        0.0000000000        0.0000000000
 Co         0.0000000000       -1.1551725188        0.0000000000
  
 wB97X/def2TZVPP  ENERGY=-2916.01283222
 Co         0.0000000000        1.0408175980        0.0000000000
 O          1.4907795483        0.0000000000        0.0000000000
 O         -1.4907795483        0.0000000000        0.0000000000
 Co         0.0000000000       -1.0408175980        0.0000000000

septet B2u
 BP86/def2TZVPP  ENERGY=-2916.55996239
 Co         0.0000000000        1.1982677399        0.0000000000
 O          1.3974039712        0.0000000000        0.0000000000
 O         -1.3974039712        0.0000000000        0.0000000000
 Co         0.0000000000       -1.1982677399        0.0000000000
  
 PBE/def2TZVPP  ENERGY=-2915.46218367
 Co         0.0000000000        1.1978735474        0.0000000000
 O          1.3995749054        0.0000000000        0.0000000000
 O         -1.3995749054        0.0000000000        0.0000000000
 Co         0.0000000000       -1.1978735474        0.0000000000
  
 B3LYP/def2TZVPP  ENERGY=-2915.86617001
 Co         0.0000000000        1.2102109989        0.0000000000
 O          1.3888796524        0.0000000000        0.0000000000
 O         -1.3888796524        0.0000000000        0.0000000000
 Co         0.0000000000       -1.2102109989        0.0000000000
  
 PBE0/def2TZVPP  ENERGY=-2915.43525732
 Co         0.0000000000        1.1961582360        0.0000000000
 O          1.3856522200        0.0000000000        0.0000000000
 O         -1.3856522200        0.0000000000        0.0000000000
 Co         0.0000000000       -1.1961582360        0.0000000000
  
 TPSS/def2TZVPP  ENERGY=-2916.19389914
 Co         0.0000000000        1.1783295586        0.0000000000
 O          1.4095084072        0.0000000000        0.0000000000
 O         -1.4095084072        0.0000000000        0.0000000000
 Co         0.0000000000       -1.1783295586        0.0000000000
  
 TPSSh/def2TZVPP  ENERGY=-2916.10405491
 Co         0.0000000000        1.2918483287        0.0000000000
 O          1.3361331319        0.0000000000        0.0000000000
 O         -1.3361331319        0.0000000000        0.0000000000
 Co         0.0000000000       -1.2918483287        0.0000000000
  
 wB97X/def2TZVPP  ENERGY=-2916.05184330
 Co         0.0000000000        1.1962627449        0.0000000000
 O          1.3848490182        0.0000000000        0.0000000000
 O         -1.3848490182        0.0000000000        0.0000000000
 Co         0.0000000000       -1.1962627449        0.0000000000
